# Supplementary material for: Knowledge into the Practice against COVID-19: A Cross-Sectional Study from Ghana
Source: Int J Environ Res Public Health. 2021 Dec 7;18(24):12902. doi: 10.3390/ijerph182412902 (PMC8702109; doi:10.3390/ijerph182412902)
Supplement: Supplementary file 1 [file ijerph-18-12902-s001.zip]

Archive with 1 entries (1 files):
- ijerph-1422591-supplementary.pdf
